# Supplementary material for: Biofilm-Forming Capacity and Drug Resistance of Different Gardnerella Subgroups Associated with Bacterial Vaginosis
Source: Microorganisms. 2023 Aug 30;11(9):2186. doi: 10.3390/microorganisms11092186 (PMC10534620; doi:10.3390/microorganisms11092186)
Supplement: Supplementary file 1 [file microorganisms-11-02186-s001.zip]

Archive with 1 entries (1 files):
- microorganisms-2416378-supplementary.docx
